# Supplementary material for: Dual Inhibition of HIF-1α and HIF-2α as a Promising Treatment for VHL-Associated Hemangioblastomas: A Pilot Study Using Patient-Derived Primary Cell Cultures
Source: Biomedicines. 2025 May 19;13(5):1234. doi: 10.3390/biomedicines13051234 (PMC12108798; doi:10.3390/biomedicines13051234)
Supplement: Supplementary file 1 [file biomedicines-13-01234-s001.zip]

Archive with 2 entries (2 files):
- biomedicines-3560244-Supplementary Figure, S1.pdf
- revisedbiomedicines-3560244-supplementary.xlsx
