# Supplementary material for: Dual Inhibition of HIF-1α and HIF-2α as a Promising Treatment for VHL-Associated Hemangioblastomas: A Pilot Study Using Patient-Derived Primary Cell Cultures
Source: Biomedicines. 2025 May 19;13(5):1234. doi: 10.3390/biomedicines13051234 (PMC12108798; doi:10.3390/biomedicines13051234)
Supplement: Supplementary file 1 [file biomedicines-13-01234-s001.zip › revisedbiomedicines-3560244-supplementary.xlsx]

## Sheet: Flow Cyt, positivity for HIF1,2
SUPPLEMENTARY MATERIAL FOR FIGURE 3 a right- Histogram(manuscript Perona-Moratalla et al.)
Analysis of total HIF-1α-expressing cells and expression distribution across cellular subpopulations:
stromal cells (HIF-1α-PE+/CD99-APC+), pericytes (HIF-1α-PE+/NG2-FITC+), and endothelial cells (HIF-1α-PE+/CD34-PE-Cy7+).
Primary Hemangioblastoma cultures	HB cells positive for HIF1alpha (%)	Stromal cells (HB) positive for HIF1alpha (%)	Pericytes (HB) positive for HIF1alpha (%)	Endothelial cells (HB) positive for HIF1alpha (%)
HB2	41.2	31	8	2.2
HB3	22.1	16.2	2	3
HB4	45	24.4	7.8	3
HB7	88.6	43.3	30	15
HB8	42.8	16.6	21.9	4.3
HB9	79	42.1	33.6	2.6
HB10	85	42	31	9
HB11	83.5	39	29	12
HB12	89.7	42	33.6	13
Astrocytoma	15.8
Gliosarcoma	3
Glioblastoma	13.3
Colon cancer cell line	8.1
ARPE-19 (retina cell line)	12.5
SUPPLEMENTARY MATERIAL FOR FIGURE 3 b right-Histogram (manuscript Perona-Moratalla et al.)
Analysis of total HIF-2α-expressing cells and expression distribution across cellular subpopulations:
stromal cells (HIF-2α-PE+/CD99-APC+), pericytes (HIF-2α-PE+/NG2-FITC+), and endothelial cells (HIF-2α-PE+/CD34-PE-Cy7+).
Primary Hemangioblastoma cultures	HB cells positive for HIF2alpha (%)	Stromal cells (HB) positive for HIF2alpha (%)	Pericytes (HB) positive for HIF2alpha (%)	Endothelial cells (HB) positive for HIF2alpha (%)
HB2	29.8	20.9	4	4.9
HB3	14.7	10.2	2.2	1.9
HB4	39.7	27.1	8.3	4.3
HB7	81	40.3	28.1	12.7
HB8	44.5	20.5	21.5	2.8
HB9	95	51	38.7	5.2
HB10	79.8	37.5	29	9
HB11	76.6	32	31	14
HB12	82	39	31.9	11
Astrocytoma	15.7
Gliosarcoma	1.7
Glioblastoma	21.2
Colon cancer cell line	9.1
ARPE-19 (retina cell line)	11.8

## Sheet: HIF gene expression (mRNA)
SUPPLEMENTARY MATERIAL FOR FIGURE 4 a left-Histogram (manuscript Perona-Moratalla et al.)
2^(-ΔΔCT) method to determine relative HIF1α gene expression with respect to SW48 cells
	HIF 1A mRNA (CTs: threhold cycles)	TUBULIN mRNA (CTs)	Mean Ct of the specific gene	Mean Ct of endogenous beta-tubulin	DCt	DDCt	2^(-DDCt)
SW48 (Control)- replica 1	18.93	21.5331	18.8977	21.1846	-2.28695	-2.28695	4.88024
replica 2	18.8654	20.8362
HB2 -replica 1	22.3022	26.936	22.6966	26.7621	-4.06552	-4.06552	16.7434
replica 2	23.091	26.5883
HB3 -replica 1	19.2758	23.2	19.3014	23.15	-3.84864	-3.84864	14.4064
replica 2	19.3269	23.1
HB4 -replica 1	20.3016	22.3	20.0737	22.55	-2.47626	-2.47626	5.56452
replica 2	19.8458	22.8
HB7 -replica 1	20.8684	25.7	21.0342	25.6	-4.56579	-4.56579	23.6832
replica 2	21.2	25.5
HB8 -replica 1	19.5919	23.428	19.3672	23.5723	-4.20505	-4.20505	18.4436
replica 2	19.1425	23.7165
HB9 -replica 1	18.8727	23.13	18.742	23.42	-4.67799	-4.67799	25.5986
replica 2	18.6113	23.71
HB10 -replica 1	20.8	25.7229	21	25.7173	-4.71729	-4.71729	26.3054
replica 2	21.2	25.7117
Astrocytoma-replica 1	23.7805	24.5014	23.5903	24.5464	-0.956105	-0.956105	1.94007
replica 2	23.4	24.5914
Glioblastoma-replica 1	21.8	24.5014	21.925	24.5464	-2.62136	-2.62136	6.1533
replica 2	22.05	24.5914
SUPPLEMENTARY MATERIAL FOR FIGURE 4 a right-Histogram (manuscript Perona-Moratalla et al.)
2^(-ΔΔCT) method to determine relative HIF2α gene expression with respect to SW48 cells
	HIF 2A mRNA (CTs: threhold cycles)	TUBULIN mRNA (CTs)	Mean Ct of the specific gene	Mean Ct of endogenous beta-tubulin	DCt	DDCt	2^(-DDCt)
SW48 (Control)- replica 1	20.8246	21.5331	20.7952	21.1846	-0.389478	-0.389478	1.30992
replica 2	20.7657	20.8362
HB2 -replica 1	24.9431	26.936	24.8537	26.7621	-1.90841	-1.90841	3.75394
replica 2	24.7644	26.5883
HB3 -replica 1	21.0781	22.2	21.1823	22.4	-1.21775	-1.21775	2.32584
replica 2	21.2864	22.6
HB4 -replica 1	22.8089	23.2	22.7342	23.35	-0.615844	-0.615844	1.53245
replica 2	22.6594	23.5
HB7 -replica 1	23.258	25.7717	23.176	25.6355	-2.45956	-2.45956	5.50051
replica 2	23.0939	25.4994
HB8 -replica 1	21.504	22.8	21.4919	22.95	-1.45812	-1.45812	2.74751
replica 2	21.4798	23.1
HB9 -replica 1	22.5567	24.6	22.5101	24.45	-1.93993	-1.93993	3.83688
replica 2	22.4635	24.3
HB10 -replica 1	21.493	23	21.4123	23.4	-1.98771	-1.98771	3.96608
replica 2	21.3315	23.8
Astrocytoma-replica 1	24.2	23.2	24.15	23.05	1.1	1.1	0.466516
replica 2	24.1	22.9
Glioblastoma-replica 1	22.6772	24.5014	22.7123	24.5464	-1.83403	-1.83403	3.5653
replica 2	22.7475	24.5914

## Sheet: ACF treat, cycle, death
SUPPLEMENTARY MATERIAL FOR FIGURE 5 b -Histogram (manuscript Perona-Moratalla et al.)
The MTT assay was performed to assess the impact of acriflavine (at the concentrations indicated) on hemangioblastoma cell viability.
Acriflavine treament [uM]: 24h	Experiment 1: Cell viability (%) - Mean of individual experiments HB2, HB3, HB4, HB7, HB8, HB9, and HB10	Experiment 2: Cell viability (%) - Mean of individual experiments HB2, HB3, HB4, HB7, HB8, HB9, and HB10	CELL VIABILITY (%) mean: experiment 1 and 2	CELL VIABILITY (%)sd: experiment 1 and 2	Acriflavine treament [uM]: 48h	Experiment 1: Cell viability (%) - Mean of individual experiments HB2, HB3, HB4, HB7, HB8, HB9, and HB10	Experiment 2: Cell viability (%) - Mean of individual experiments HB2, HB3, HB4, HB7, HB8, HB9, and HB10	CELL VIABILITY (%) mean: experiment 1 and 2	CELL VIABILITY (%)sd: experiment 1 and 2	Acriflavine treament [uM]: 72h	Experiment 1: Cell viability (%) - Mean of individual experiments HB2, HB3, HB4, HB7, HB8, HB9, and HB10	Experiment 2: Cell viability (%) - Mean of individual experiments HB2, HB3, HB4,HB7, HB8, HB9, and HB10	CELL VIABILITY (%) mean: experiment 1 and 2	CELL VIABILITY (%)sd: experiment 1 and 2
0	98	102	100	2.82843	0	98.58	102.74	100.66	2.94156	0	94.81	99.84	97.325	3.55675
1	76.95	88.62	82.785	8.25194	1	75.02	79.35	77.185	3.06177	1	78.09	83.36	80.725	3.72645
2.5	59.53	78.36	68.945	13.3148	2.5	43.28	52.39	47.835	6.44174	2.5	46.48	66.17	56.325	13.9229
5	55.98	75.91	65.945	14.0926	5	24.03	31.65	27.84	5.38815	5	22.14	32.8	27.47	7.53776
10	43.4	63.31	53.355	14.0785	10	11.44	27.35	19.395	11.2501	10	15.97	28.24	22.105	8.6762
25	24.73	33.21	28.97	5.99627	25	3	8.91	5.955	4.179	25	12	6.32	9.16	4.01637
50	20.84	29.98	25.41	6.46296	50	2	5.5	3.75	2.47487	50	5.32	8.77	7.045	2.43952
100	8	15.06	11.53	7.19052	100	0.49	4.72	2.605	2.23888	100	6.12	2.94	4.53	2.2486
SUPPLEMENTARY MATERIAL FOR FIGURE 5 c -Histogram (manuscript Perona-Moratalla et al.)					SUPPLEMENTARY MATERIAL FOR FIGURE 5 d -Histogram (manuscript Perona-Moratalla et al.)
Effect of acriflavine treatent on cell cycle regulation (HB cells)					Types of cell death induced by acriflavine exposure in primary HB cells
	Percentage of cell population in cell cycle phases					Percentage of cell population undergoing different types of cell death
Acriflavine treament [uM], 24h	G0/G1	S	G2/M	subG1	Acriflavine treament [uM], 48h	early apoptosis	late apoptosis	necrosis	viable cells
Experiment 1: 0uM-Mean of individual experiments HB2, HB3, HB4, HB7, HB8, HB9, and HB10	71.7	7.5	20.8	0	Experiment 1: 0uM-Mean of individual experiments HB2, HB3, HB4, HB7, HB8, HB9, and HB10	7.7	7.9	10.7	73.7
Experiment 2: 0uM-Mean of individual experiments HB2, HB3,HB4, HB7, HB8, HB9, and HB10	72.9	9	18.1	0	Experiment 2: 0uM-Mean of individual experiments HB2, HB3, HB4, HB7, HB8, HB9, and HB10	9.2	8.1	12.4	70.3
[0uM] mean: experiment 1 and 2	72.3	8.25	19.45	0	[0uM] mean: experiment 1 and 2	8.45	8	11.55	72
[0uM] sd: experiment 1 and 2	0.848528	1.06066	1.90919	0	[0uM] sd: experiment 1 and 2	1.06066	0.141421	1.20208	2.40416
Experiment 1: 2.5uM-Mean of individual experiments HB2, HB3, HB4, HB7, HB8, HB9, and HB10	53.2	6.6	40.2	0	Experiment 1: 2.5uM-Mean of individual experiments HB2, HB3,HB4, HB7, HB8, HB9, and HB10	10.7	12.3	29.8	47.2
Experiment 2: 2.5uM-Mean of individual experiments HB2, HB3, HB4, HB7, HB8, HB9, and HB10	52.2	8.5	39.3	0	Experiment 2: 2.5uM-Mean of individual experiments HB2, HB3, HB4, HB7, HB8, HB9, and HB10	11.5	13.4	28.8	46.3
[2.5uM] mean: experiment 1 and 2	52.7	7.55	39.75	0	[2.5uM] mean: experiment 1 and 2	11.1	12.85	29.3	46.75
[2.5uM] sd: experiment 1 and 2	0.707107	1.3435	0.636396	0	[2.5uM] sd: experiment 1 and 2	0.565685	0.777817	0.707107	0.636396
Experiment 1: 25uM-Mean of individual experiments HB2, HB3, HB4, HB7, HB8, HB9, and HB10	51.8	9.9	25.9	14	Experiment 1: 25uM-Mean of individual experiments HB2, HB3, HB4, HB7, HB8, HB9, and HB10	9.8	14	39.9	36.3
Experiment 2: 25uM-Mean of individual experiments HB2, HB3, HB4,HB7, HB8, HB9, and HB10	48	7.6	30.2	18.3	Experiment 2: 25uM-Mean of individual experiments HB2, HB3, HB4, HB7, HB8, HB9, and HB10	10.9	15	48.7	25.4
[25uM] mean: experiment 1 and 2	49.9	8.75	28.05	16.15	[25uM] mean: experiment 1 and 2	10.35	14.5	44.3	30.85
[25uM] sd: experiment 1 and 2	2.68701	1.62635	3.04056	3.04056	[25uM] sd: experiment 1 and 2	0.777817	0.707107	6.22254	7.70746
